# Supplementary material for: Standards and quality of care for older persons in long term care facilities: a scoping review
Source: BMC Geriatr. 2022 Mar 19;22:226. doi: 10.1186/s12877-022-02892-0 (PMC8933989; doi:10.1186/s12877-022-02892-0)
Supplement: Supplementary file 2 — Additional file 2. [file 12877_2022_2892_MOESM2_ESM.xlsx]

## Sheet: MMAT checklist
Standards and Quality of Care for the Elderly in Long Term Care Facilities: A Scoping Review
Letasha Kalideen1, Pragashnie Govender1, Jacqueline Marina van Wyk1
1School of Clinical Medicine, College of Health Sciences, University of KwaZulu-Natal, Private Bag X54001, Durban, 4000, South Africa
	SCREENING QUESTIONS		1. QUALITATIVE STUDIES					2. RANDOMIZED CONTROLLED TRIALS					3. NON-RANDOMIZED STUDIES					4. QUANTITATIVE DESCRIPTIVE STUDIES					COMMENTS
Author and year	S1. Are there clear research questions?	S2. Do the collected data allow to address the research questions?	1.1. Is the qualitative approach appropriate to answer the research question?	1.2. Are the qualitative data collection methods adequate to address the research question?	1.3. Are the findings adequately derived from the data?	1.4. Is the interpretation of results sufficiently substantiated by data?	1.5. Is there coherence between qualitative data sources, collection, analysis and interpretation?	2.1. Is randomization appropriately performed?	2.2. Are the groups comparable at baseline?	2.3. Are there complete outcome data?	2.4. Are outcome assessors blinded to the intervention provided?	2.5 Did the participants adhere to the assigned intervention?	3.1. Are the participants representative of the target population?	3.2. Are measurements appropriate regarding both the outcome and intervention (or exposure)?	3.3. Are there complete outcome data?	3.4. Are the confounders accounted for in the design and analysis?	3.5. During the study period, is the intervention administered (or exposure occurred) as intended?	4.1. Is the sampling strategy relevant to address the research question?	4.2. Is the sample representative of the target population?	4.3. Are the measurements appropriate?	4.4. Is the risk of nonresponse bias low?	4.5. Is the statistical analysis appropriate to answer the research question?		Score	Score (%)
Bravo et. al., 2002	Yes	Yes											Can't tell	Yes	Yes	Yes	Yes						No indication of the total study population	6.5	92.9
Broderick, 2013	Yes	Yes	No	Yes	Yes	Yes	Yes																The approach best describes a mix method	6	85.7
Burgio et. al., 1994	Yes	Yes											Yes	Yes	Yes	No	Yes						No indication of adjusting for counfounders	6	85.7
Fleishman et. al., 1990	Yes	Yes																Can't tell	Can't tell	Yes	Can't tell	Yes	The approach best describes a mix method	5.5	78.6
Kirkevold et. al., 2006	Yes	Yes																Yes	Yes	Yes	Can't tell	Yes		6.5	92.9
Krichbaum et. al., 2005	Yes	Yes											Yes	Yes	Yes	Yes	Yes							7	100
Lai et. al., 2017	Yes	Yes						Can't tell	Yes	Yes	Can't tell	Yes											Randomisation procedure not adequately described	6	85.7
Niwata et. al., 2006	Yes	Yes																Yes	Yes	Yes	Yes	Yes		7	100
Rolland et. al., 2016	Yes	Yes											Yes	Yes	Yes	Yes	Yes							7	100
Ryden et. al., 2000	Yes	Yes											Yes	Yes	Yes	No	Yes							6	85.7
Schnelle et. al., 1990	Yes	Yes											Yes	Yes	Yes	No	Yes							6	85.7
Schnelle et. al., 1991	Yes	Yes											Yes	Yes	Yes	No	Yes							6	85.7
Schnelle et. al., 1993	Yes	Yes											Yes	Yes	Yes	No	Yes							6	85.7
Schnelle, 1989	Yes	Yes						Can't tell	Yes	Yes	Can't tell	Yes											Randomisation procedure not adequately described	6	85.7
Simmons et. al., 2013	Yes	Yes																Yes	Yes	Yes	Can't tell	Yes		6.5	92.9
Shannon et. al., 2012	Yes	Yes						Can't tell	Yes	Yes	Can't tell	Yes											Randomisation procedure not adequately described	6	85.7
